# Supplementary material for: Draft genome assembly dataset of the Basidiomycete pathogenic fungus, Ganoderma boninense
Source: Data Brief. 2020 Jan 23;29:105167. doi: 10.1016/j.dib.2020.105167 (PMC6997805; doi:10.1016/j.dib.2020.105167)
Supplement: Multimedia component 1 [file mmc1.xml]

<?xml version="1.0" encoding="utf-8" standalone="no"?>
<data>
  <datasets>
    <author>suhaila.s@fgvholdings.com;suhailasulaiman.0909@gmail.com</author>
    <type>1</type>
    <dataset>
      <name>SRX7136614: HISEQ reads of Ganoderma boninense: sample 1</name>
      <caption />
      <description>SRX7136614: HISEQ reads of Ganoderma boninense: sample 1
1 ILLUMINA (Illumina HiSeq 2000) run: 81.3M spots, 16.4G bases, 10.4Gb downloads

Design: A total of 5 g of DNA was used to prepare a 400 bp paired-end sequencing library using an Illumina paired-end DNA sample preparation kit</description>
      <filetype>
        <name />
      </filetype>
      <filesize />
      <source>0</source>
      <sourcename>Original Data</sourcename>
      <access>
        <type>1</type>
        <name>Data available in data repository</name>
        <reponame>NCBI SRA database</reponame>
        <PersistentId />
        <deeplinkurl>https://www.ncbi.nlm.nih.gov/sra/SRX7136614</deeplinkurl>
      </access>
    </dataset>
    <dataset>
      <name>SRX7136615: HISEQ reads of Ganoderma boninense: sample 8</name>
      <caption />
      <description>SRX7136615: HISEQ reads of Ganoderma boninense: sample 8
1 ILLUMINA (Illumina HiSeq 2000) run: 95M spots, 19.2G bases, 12.2Gb downloads

Design: A total of 5 g of DNA was used to prepare a 400 bp paired-end sequencing library using an Illumina paired-end DNA sample preparation kit</description>
      <filetype>
        <name />
      </filetype>
      <filesize />
      <source>0</source>
      <sourcename>Original Data</sourcename>
      <access>
        <type>1</type>
        <name>Data available in data repository</name>
        <reponame>NCBI SRA database</reponame>
        <PersistentId />
        <deeplinkurl>https://www.ncbi.nlm.nih.gov/sra/SRX7136615</deeplinkurl>
      </access>
    </dataset>
  </datasets>
</data>
